# Supplementary material for: Accurate characterization of mix plastic waste using ATR-FTIR spectroscopy and machine learning methods
Source: PLoS One. 2026 Feb 13;21(2):e0342178. doi: 10.1371/journal.pone.0342178 (PMC12904467; doi:10.1371/journal.pone.0342178)
Supplement: S1 Appendix — (XLSX) [file pone.0342178.s004.xlsx]

## Sheet: Sheet1
Description of the ten types of plastics used in this study
Type	Plastic Sample	Common Applications	Quantity
PC		Optical discs, lampshades, tableware	50
PE		Cling films, food packaging bags	50
PET		Packaging bags, beverage bottles, transparent sheets	66
PP		Plastic sheets, refrigerator casings, washing machines	68
PVC		Water pipes, cards, toys	50
PU		Hoses, foam plastics, synthetic leather	50
ABS		Sheets, rods, toys	41
PS		Rulers, combs, packaging boxes, toys	50
PTFE		Gaskets, spacers, hoses	50
PA		Heat insulation pad, heat insulation spatula	50
