# Supplementary material for: Accurate characterization of mix plastic waste using ATR-FTIR spectroscopy and machine learning methods
Source: PLoS One. 2026 Feb 13;21(2):e0342178. doi: 10.1371/journal.pone.0342178 (PMC12904467; doi:10.1371/journal.pone.0342178)
Supplement: S2 Appendix — Description of the instrument models used in the study as well as partial results from control experiments. (XLSX) [file pone.0342178.s005.xlsx]

## Sheet: Sheet1
S1 Table Parameters of the ATR accessory				S2 Table Performance of different combined pre-processing methods					S3 Table Performance of different multi-step pre-processing combinations					S4 Table Distribution of samples across training, validation, and test sets for Model 1 (Clean Plastics) and Model 2 (Oil-Contaminated Plastics).
Parameter	Specification			No.	Processing Model	10-fold Cross-Validation Accuracy (%)			No.	Processing Model	10-fold Cross-Validation Accuracy (%)			Plastic Type（clean）	Total Samples	Training Set (60%)	Validation Set (20%)	Test Set (20%)
ATR Name	Quest ATR Reflection Accessory			1	S-G + 9-point + FD + PCA + RF	60			1	S-G + 9-point + FD + SNV + PCA + RF	64			ABS	41	25	8	8
Model	GS10802			2	S-G + 11-point + FD + PCA + RF	60.8			2	S-G + 11-point + FD + SNV + PCA + RF	64.8			PA	50	30	10	10
Crystal Material	ZnSe			3	S-G + 13-point + FD + PCA + RF	61.6			3	S-G + 13-point + FD + SNV + PCA + RF	65.6			PC	50	30	10	10
Torque Limiter Load	40 lbs			4	S-G + 15-point + FD + PCA + RF	62.4			4	S-G + 15-point + FD + SNV + PCA + RF	66.4			PE	50	30	10	10
Crystal Diameter	3.4 mm			5	S-G + 17-point + FD + PCA + RF	63.2			5	S-G + 17-point + FD + SNV + PCA + RF	67.2			PET	66	40	13	13
Refractive Index at 1000 cm⁻¹	2.43			6	FD + S-G + 9-point + PCA + RF	74.4			6	S-G + 9-point + SNV + FD + PCA + RF	70.4			PP	68	40	14	14
Penetration Depth	2.0 μm			7	FD + S-G + 11-point + PCA + RF	76.8			7	S-G + 11-point + SNV + FD + PCA + RF	71.2			PS	50	30	10	10
Weight	1.6 kg			8	FD + S-G + 13-point + PCA + RF	77.6			8	S-G + 13-point + SNV + FD + PCA + RF	72			PTFE	50	30	10	10
				9	FD + S-G + 15-point + PCA + RF	78.4			9	S-G + 15-point + SNV + FD + PCA + RF	72.8			PU	50	30	10	10
				10	FD + S-G + 17-point + PCA + RF	80			10	S-G + 17-point + SNV + FD + PCA + RF	68			PVC	50	30	10	10
				11	FD + SNV + PCA + RF	64			11	FD + S-G + 9-point + SNV + PCA + RF	67.2			Total	525	315	105	105
				12	SNV + FD + PCA + RF	64.8			12	FD + S-G + 11-point + SNV + PCA + RF	68
				13	S-G + 9-point + SNV + PCA + RF	89.6			13	FD + S-G + 13-point + SNV + PCA + RF	68.8			Plastic Type	Total Samples	Training Set (60%)	Validation Set (20%)	Test Set (20%)
				14	S-G + 11-point + SNV + PCA + RF	90.4			14	FD + S-G + 15-point + SNV + PCA + RF	69.6			（oil）
				15	S-G + 13-point + SNV + PCA + RF	92.8			15	FD + S-G + 17-point + SNV + PCA + RF	71.2			ABS	82	49	16	17
				16	S-G + 15-point + SNV + PCA + RF	92			16	FD + SNV + S-G + 9-point + PCA + RF	49.6			PA	100	60	20	20
				17	S-G + 17-point + SNV + PCA + RF	91.2			17	FD + SNV + S-G + 11-point + PCA + RF	52			PC	100	60	20	20
				18	SNV + S-G + 9-point + PCA + RF	95.2			18	FD + SNV + S-G + 13-point + PCA + RF	53.6			PE	100	60	20	20
				19	SNV + S-G + 11-point + PCA + RF	96			19	FD + SNV + S-G + 15-point + PCA + RF	54.4			PET	132	79	27	26
				20	SNV + S-G + 13-point + PCA + RF	96.8			20	FD + SNV + S-G + 17-point + PCA + RF	55.2			PP	136	82	27	27
				21	SNV + S-G + 15-point + PCA + RF	94.4			21	SNV + S-G + 9-point + FD + PCA + RF	73.6			PS	100	60	20	20
				22	SNV + S-G + 17-point + PCA + RF	93.6			22	SNV + S-G + 11-point + FD + PCA + RF	74.4			PTFE	100	60	20	20
									23	SNV + S-G + 13-point + FD + PCA + RF	75.2			PU	100	60	20	20
									24	SNV + S-G + 15-point + FD + PCA + RF	76			PVC	100	60	20	20
									25	SNV + S-G + 17-point + FD + PCA + RF	72			Total	1050	630	210	210
									26	SNV + FD + S-G + 9-point + PCA + RF	80.8
									27	SNV + FD + S-G + 11-point + PCA + RF	82.4
									28	SNV + FD + S-G + 13-point + PCA + RF	83.2
									29	SNV + FD + S-G + 15-point + PCA + RF	84
									30	SNV + FD + S-G + 17-point + PCA + RF	79.2
